# Supplementary material for: Optimising the hygiene of a liquid feeding system to improve the quality of liquid feed for pigs
Source: Sci Rep. 2024 Jul 17;14:16516. doi: 10.1038/s41598-024-65097-y (PMC11255203; doi:10.1038/s41598-024-65097-y)
Supplement: Supplementary file 1 — Supplementary Data. [file 41598_2024_65097_MOESM1_ESM.xlsx]

## Sheet: Performance data
Day 1 post-cleaning pen group weights					End of experiment pen group weights					Growth, feed intake and feed efficiency over 76-day experimental period
Pen No.	No. pigs	Pen group wt. (kg)	Average wt./pig (kg)		Pen No.	No. pigs	Pen group wt. (kg)	Average wt./pig (kg)		Total gain (g)	Average daily gain (g/day)	Average daily feed intake (g/day)	Feed conversion efficiency
1	5	134	26.8		1	5	595.4	119.08		92280	1214.21	2753.84	2.26801
2	5	146	29.2		2	5	596.2	119.24		90040	1184.74	2535.68	2.14029
3	5	126	25.2		3	5	623.2	124.64		99440	1308.42	2923.34	2.23425
4	5	128	25.6		4	5	573.2	114.64		89040	1171.58	2396.58	2.0456
5	5	160	32		5	5	600	120		88000	1157.89	2877.92	2.48548
6	5	142	28.4		6	5	621.4	124.28		95880	1261.58	2282.66	1.80937
7	5	170	34		7	5	690	138		104000	1368.42	3774.08	2.75798
8	5	196	39.2		8	5	666	133.2		94000	1236.84	2704.84	2.18689
9	5	176	35.2		9	5	674	134.8		99600	1310.53	2739.53	2.0904
10	5	150	30		10	5	580.8	116.16		86160	1133.68	2890.61	2.54974
11	5	184	36.8		11	5	617.8	123.56		86760	1141.58	2912.39	2.5512
12	5	178	35.6		12	4	545.4	136.35		100750	1325.66	2087.17	1.57444
13	5	176	35.2		13	5	605.4	121.08		85880	1130	3089.21	2.73381
14	5	148	29.6		14	5	607.4	121.48		91880	1208.95	2415.45	1.99798
15	5	232	46.4		15	5	734.6	146.92		100520	1322.63	3276.84	2.47752
16	5	206	41.2		16	4	530	132.5		91300	1201.32	2898.47	2.41275
17	5	186	37.2		17	5	648.2	129.64		92440	1216.32	3010.03	2.47471
18	5	204	40.8		18	5	650	130		89200	1173.68	3124.84	2.66242
19	5	164	32.8		19	5	636.2	127.24		94440	1242.63	2961.66	2.38338
20	5	196	39.2		20	5	681.6	136.32		97120	1277.89	2832.29	2.21637
21	5	204	40.8		21	5	686.4	137.28		96480	1269.47	3133.53	2.46837
22	5	164	32.8		22	5	619	123.8		91000	1197.37	2404.85	2.00845
23	5	164	32.8		23	5	563.8	112.76		79960	1052.11	2656.61	2.52504
24	5	196	39.2		24	5	683	136.6		97400	1281.58	2943.53	2.2968
25	5	172	34.4		25	5	567.2	113.44		79040	1040	2692.42	2.58887
26	5	214	42.8		26	5	621.8	124.36		81560	1073.16	3202.47	2.98416
27	5	192	38.4		27	5	674.6	134.92		96520	1270	3109.45	2.44838
28	5	182	36.4		28	5	623.8	124.76		88360	1162.63	2551.68	2.19475
29	5	164	32.8		29	5	673	134.6		101800	1339.47	3026.53	2.25949
30	5	168	33.6		30	5	633.2	126.64		93040	1224.21	2967.87	2.42431
31	5	154	30.8		31	5	630.8	126.16		95360	1254.74	2820.26	2.24769
32	5	156	31.2		32	5	601.4	120.28		89080	1172.11	2985.39	2.54704
33	5	194	38.8		33	5	665.2	133.04		94240	1240	3201.92	2.58219
34	5	182	36.4		34	5	640.4	128.08		91680	1206.32	2895.37	2.40017
35	5	186	37.2		35	5	660	132		94800	1247.37	2957.53	2.37101
36	5	200	40		36	4	511.8	127.95		87950	1157.24	2709.94	2.34173
		Average	34.9667					127.383			1216.06	2854.08	2.35392
